# Supplementary material for: External Validation of the Machine Learning-Based Thermographic Indices for Rheumatoid Arthritis: A Prospective Longitudinal Study
Source: Diagnostics (Basel). 2024 Jun 30;14(13):1394. doi: 10.3390/diagnostics14131394 (PMC11241557; doi:10.3390/diagnostics14131394)
Supplement: Supplementary file 1 [file diagnostics-14-01394-s001.zip]

Archive with 1 entries (1 files):
- diagnostics-3057869-supplementary.pdf
